# Supplementary material for: The SAlzburg PEritoneal SUrface CAlculator (SAPESUCA): The First Web-Based Application for Peritoneal Surface Area Quantification
Source: Cancers (Basel). 2023 Jun 10;15(12):3134. doi: 10.3390/cancers15123134 (PMC10296656; doi:10.3390/cancers15123134)
Supplement: Supplementary file 1 [file cancers-15-03134-s001.zip]

Archive with 1 entries (1 files):
- cancers-2256074-supplementary.pdf
